# Supplementary material for: Bone-Targeted Therapies and Spinal Morphometry in Postmenopausal Osteoporosis: A Real-World Longitudinal Retrospective Study
Source: Bioengineering (Basel). 2026 Jul 13;13(7):800. doi: 10.3390/bioengineering13070800 (PMC13405480; doi:10.3390/bioengineering13070800)
Supplement: Supplementary file 1 [file bioengineering-13-00800-s001.zip]

Archive with 1 entries (1 files):
- bioengineering-4359085-supplementary.pdf
